# Supplementary material for: Parathyroid Hormone Induces Human Valvular Endothelial Cells Dysfunction That Impacts the Osteogenic Phenotype of Valvular Interstitial Cells
Source: Int J Mol Sci. 2022 Mar 29;23(7):3776. doi: 10.3390/ijms23073776 (PMC8998852; doi:10.3390/ijms23073776)
Supplement: Supplementary file 1 [file ijms-23-03776-s001.zip]

Archive with 1 entries (1 files):
- ijms-1638940-supplementary.pdf
